# Supplementary material for: Exploring the Linkages of Digital Food Communication and Analog Food Behavior: A Scoping Review
Source: Int J Environ Res Public Health. 2022 Jul 24;19(15):8990. doi: 10.3390/ijerph19158990 (PMC9332013; doi:10.3390/ijerph19158990)
Supplement: Supplementary file 1 [file ijerph-19-08990-s001.zip]

Archive with 1 entries (1 files):
- ijerph-1761844-supplementary.pdf
